# Supplementary material for: Phylogenetic relationships of cone snails endemic to Cabo Verde based on mitochondrial genomes
Source: BMC Evol Biol. 2017 Nov 25;17:231. doi: 10.1186/s12862-017-1069-x (PMC5702168; doi:10.1186/s12862-017-1069-x)
Supplement: Additional file 1: — Maps showing sampling localities; diversity of Kalloconus radular teeth. (ZIP 3996 kb) [file 12862_2017_1069_MOESM1_ESM.zip]

Archive with 2 entries (2 files):
- appendix map.pdf
- appendix radula.pdf
